# Supplementary material for: Tpz1TPP1 SUMOylation reveals evolutionary conservation of SUMO-dependent Stn1 telomere association
Source: EMBO Rep. 2014 Jun 12;15(8):871–7. doi: 10.15252/embr.201438919 (PMC4197044; doi:10.15252/embr.201438919)
Supplement: Supplementary file 1 [file embr0015-0871-sd1.xlsx]

## Sheet: Table S1
Table S1. List of strains.
Strain	Figure	Genotype	Source
BAF313 + pAB1537	1A, lanes 1-4	h+ ade6-M216 his3-D1 leu1-32 ura4-D18 tpz1:pSpTpz1-G10F106 (ura4+) pREP41-hisSUMO (leu+)	This study
BAF6 + pAB1537	1A, lanes 5-6	h+ ade6-M216 his3-D1 leu1-32 ura4-D18 pREP41-hisSUMO (leu+)	Lab collection
BAF346 + pAB1537	1A, lanes 7-10	h+ ade6-M216 his3-D1 leu1-32 ura4-D18 tpz1-Snm tpz1:pSpTpz1-G10F106 (ura4+) pREP41-hisSUMO (leu+)	This study
BAF350	1C, left panels	h+ ade6-M216 his3-D1 leu1-32 ura4-D18 cdc25-22 tpz1:pSpTpz1-G10F106 (ura4+)	This study
BAF348	1C, right panels	h+ ade6-M216 his3-D1 leu1-32 ura4-D18 cdc25-22 tpz1-Snm tpz1:pSpTpz1-G10F106 (ura4+)	This study
BAF6	2A, lanes 1-2	h+ ade6-M216 his3-D1 leu1-32 ura4-D18	Lab collection
BAF345	2A, lanes 3-4	h+ ade6-M216 his3-D1 leu1-32 ura4-D18 tpz1-Snm	This study
BAF443	2A, lanes 5-6	h+ ade6-M216 his3-D1 leu1-32 ura4-D18 pli1::his3+	This study
BAF445	2A, lanes 7-8	h+ ade6-M216 his3-D1 leu1-32 ura4-D18 tpz1-Snm pli1::his3+	This study
BAF459	2A, lanes 9-10	h+ ade6-704 leu1-32 ura4-D18 nse2-SA:ura4+	Felicity Watts
BAF466	2A, lanes 11-12	tpz1-Snm nse2-SA:ura4	This study
BAF458	2A, lanes 13-14	h- ade6-M216 leu1-32 ura4-D18 pmt3::ura4+	Felicity Watts
BAF465	2A, lanes 15-16	tpz1-Snm pmt3::ura4	This study
BAF6	2B, lanes 1	h+ ade6-M216 his3-D1 leu1-32 ura4-D18	Lab collection
BAF674	2B, lanes 2-8	ade6-M210 his3-D1 trt1::his3+ [pNR210-trt1]	This study
BAF345	2B, lane 9	h+ ade6-M216 his3-D1 leu1-32 ura4-D18 tpz1-Snm	This study
BAF676	2B, lanes 10-16	ade6-M210 his3-D1 trt1::his3+ tpz1-Snm [pNR210-trt1]	This study
BAF6	2C, lanes 1-2	h+ ade6-M216 his3-D1 leu1-32 ura4-D18	Lab collection
BAF345	2C, lanes 3-4	h+ ade6-M216 his3-D1 leu1-32 ura4-D18 tpz1-Snm	This study
BAF481	2C, lanes 5-6	h- ade6-M704 leu1-32 ura4-D18 rad22::kanMX6	Jo Murray
BAF482	2C, lanes 7-8	ade6-M704 leu1-32 ura4-D18 tpz1-Snm rad22::kanMX6	This study
BAF6	2D, lanes 1-2	h+ ade6-M216 his3-D1 leu1-32 ura4-D18	Lab collection
BAF345	2D, lanes 3-4	h+ ade6-M216 his3-D1 leu1-32 ura4-D18 tpz1-Snm	This study
BAF59	2D, lanes 5-6	h+ ade6-704 his3-D1 leu1-32 ura4-D18 rif1::bsdSVEM	Lab collection
BAF498	2D, lanes 7-8	h+ ade6-M216 his3-D1 leu1-32 ura4-D18 tpz1-Snm rif1::bsdSVEM	This study
BAF468	2D, lanes 9-10	ade6-? his3-D1 leu1-32 ura4-D18 rap1::natMX	This study
BAF469	2D, lanes 11-12	ade6-? his3-D1 leu1-32 ura4-D18 tpz1-Snm rap1::natMX	This study
BAF344	2D, lanes 13-14	h- ade6-M210 his3-D1 leu1-32 ura4-D18 Poz1::mutSpPoz1-2 (Ppoz1-loxP-Ppoz1-Ura4-loxM3) (Ura4+)	This study
BAF543	2D, lanes 15-16	ade6-? his3-D1 leu1-32 ura4-D18 tpz1-Snm Poz1::mutSpPoz1-2 (Ura4+)	This study
BAF678	2D, lanes 17-18	h+ ade6-M216 his3-D1 leu1-32 ura4-D18 taz1::leu1+	This study
BAF680	2D, lanes 19-20	h+ ade6-M216 his3-D1 leu1-32 ura4-D18 tpz1-Snm taz1::leu1+	This study
BAF6	2E, lanes 1-2	h+ ade6-M216 his3-D1 leu1-32 ura4-D18	Lab collection
BAF345	2E, lanes 3-4	h+ ade6-M216 his3-D1 leu1-32 ura4-D18 tpz1-Snm	This study
BAF148	2E, lanes 5-6	h- ade6-704 leu1-32 ura4-D18 tel1::ura4	This study
BAF477	2E, lanes 7-8	ade6-? leu1-32 ura4-D18 tpz1-Snm tel1::ura4	This study
BAF449	2E, lanes 9-10	h+ leu1-32 ura4-D18 ade6-M210 pku70::LEU2::ade6	Masaru Ueno
BAF654	2E, lanes 11-12	leu1-32 ura4-D18 ade6-? tpz1-Snm pku70::LEU2::ade6	This study
BAF529	3A, left	h+ ade6-M216 his3-D1 leu1-32 ura4-D18 trt1:pSpTrt1-G3V106 (ura4+)	This study
BAF530	3A, right	h+ ade6-M216 his3-D1 leu1-32 ura4-D18 tpz1-Snm trt1:pSpTrt1-G3V106 (ura4+)	This study
BAF531	3B, left	h+ ade6-M216 his3-D1 leu1-32 ura4-D18 pot1:pSpPot1-G3V106 (ura4+)	This study
BAF532	3B, right	h+ ade6-M216 his3-D1 leu1-32 ura4-D18 tpz1-Snm pot1:pSpPot1-G3V106 (ura4+)	This study
BAF474	3C, left	h+ ade6-M216 his3-D1 leu1-32 ura4-D18 tpz1-Snm ccq1:pSpCcq1-G10M106 (ura4+)	This study
BAF475	3C, right	h+ ade6-M216 his3-D1 leu1-32 ura4-D18 ccq1:pSpCcq1-G10M106 (ura4+)	This study
BAF313	3D, left	h+ ade6-M216 his3-D1 leu1-32 ura4-D18 tpz1:pSpTpz1-G10F106 (ura4+)	This study
BAF346	3D, right	h+ ade6-M216 his3-D1 leu1-32 ura4-D18 tpz1-Snm tpz1:pSpTpz1-G10F106 (ura4+)	This study
BAF434	3E, left	ade6-M210 his3-D1 leu1-32 ura4-D18 stn1-GFP:kanMX	Paul Russell
BAF472	3E, right	ade6-M210 his3-D1 leu1-32 ura4-D18 tpz1-Snm stn1-GFP:kanMX	This study
BAF535	3F, left	h+ ade6-M216 his3-D1 leu1-32 ura4-D18 ten1:pSpTen1-G3V106 (ura4+)	This study
BAF536	3F, right	h+ ade6-M216 his3-D1 leu1-32 ura4-D18 tpz1-Snm ten1:pSpTen1-G3V106 (ura4+)	This study
YAB1517 (PJ69-4A)	4A	MATa ade2-1 his3-200 leu2-3,112 trp1-901 ura3-52 gal4-Δ gal80-Δ MET2::GAL7-lacZ LYS2::GAL1-HIS3 GAL2-ADE2	Hideo Tsubouchi
BAF6	4B, top, middle, bottom panel, row1	h+ ade6-M216 his3-D1 leu1-32 ura4-D18	Lab collection
BAF246	4B, top, middle, bottom panel, row2	h- ade6-M210 leu1-32 ura4-D18 pot1-1-GFP-kanR	Julia Cooper
BAF345	4B, top, middle, bottom panel, row3	h+ ade6-M216 his3-D1 leu1-32 ura4-D18 tpz1-Snm	This study
BAF374	4B, top, middle, bottom panel, row4	h+ ade6-M216 his3-D1 leu1-32 ura4-D18 stn1::loxP-stn1-75-loxM3	This study
BAF686	4B, top panel, row5, tetrad1	ade6-M216 his3-D1 leu1-32 ura4-D18	This study
BAF687	4B, top panel, row6, tetrad1	ade6-M216 his3-D1 leu1-32 ura4-D18 tpz1-Snm stn1::loxP-stn1-75-loxM3	This study
BAF688	4B, top panel, row7, tetrad1	ade6-M216 his3-D1 leu1-32 ura4-D18 tpz1-Snm	This study
BAF689	4B, top panel, row8, tetrad1	ade6-M216 his3-D1 leu1-32 ura4-D18 stn1::loxP-stn1-75-loxM3	This study
BAF690	4B, middle panel, row5, tetrad2	ade6-M216 his3-D1 leu1-32 ura4-D18 tpz1-Snm	This study
BAF691	4B, middle panel, row6, tetrad2	ade6-M216 his3-D1 leu1-32 ura4-D18	This study
BAF692	4B, middle panel, row7, tetrad2	ade6-M216 his3-D1 leu1-32 ura4-D18 stn1::loxP-stn1-75-loxM3	This study
BAF693	4B, middle panel, row8, tetrad2	ade6-M216 his3-D1 leu1-32 ura4-D18 tpz1-Snm stn1::loxP-stn1-75-loxM3	This study
BAF694	4B, bottom panel, row 5, tetrad3	ade6-M216 his3-D1 leu1-32 ura4-D18 tpz1-Snm stn1::loxP-stn1-75-loxM3	This study
BAF695	4B, bottom panel, row 6, tetrad3	ade6-M216 his3-D1 leu1-32 ura4-D18	This study
BAF696	4B, bottom panel, row 7, tetrad3	ade6-M216 his3-D1 leu1-32 ura4-D18 tpz1-Snm stn1::loxP-stn1-75-loxM3	This study
BAF697	4B, bottom panel, row 8, tetrad3	ade6-M216 his3-D1 leu1-32 ura4-D18	This study
