# Supplementary material for: Tpz1TPP1 SUMOylation reveals evolutionary conservation of SUMO-dependent Stn1 telomere association
Source: EMBO Rep. 2014 Jun 12;15(8):871–7. doi: 10.15252/embr.201438919 (PMC4197044; doi:10.15252/embr.201438919)
Supplement: Supplementary file 2 [file embr0015-0871-sd2.xlsx]

## Sheet: Table S2
Table S2. List of plasmids
Plasmid name	Description	Source
pAB1424	pSpTpz1-G10F106	This study
pAB1459	pSpCcq1-G10M106	This study
pAB1765	pSpPot1-G3V106	This study
pAB1767	pSpTen1-G3V106	This study
pAB1764	pSpTrt1-G3V106	This study
pAB1537	pREP41-hisSUMO	This study
pAB1588	pSpTpz1-K242R-Ui	This study
pAB1582	pSpPli1D-H	This study
pAB1704	pSpRif1D-BSD	Lab collection
pAB1544	pSpTaz1D-L	This study
pAB1771	GBD-Stn1(full-length) + Ten1	Toru Nakamura
pAB1539	GAD-Tpz1(full-length)	Lab collection
pAB1820	GAD-Tpz1(243-420)	This study
pAB1821	GAD-Pmt3(full-length)	This study
pAB1803	GAD-Pmt3(full-length)-Tpz1(243-420)	This study
pAB1240	GBD-Stn1(full-length)	Lab collection
pAB1241	GBD-Ten1(full-length)	Lab collection
pAB1214	GBD	Lab collection
pAB1245	GAD	Lab collection
